# Supplementary material for: Olive Oil-Based Oleogel as Fat Replacer in a Sponge Cake: A Comparative Study and Optimization
Source: Foods. 2022 Aug 31;11(17):2643. doi: 10.3390/foods11172643 (PMC9455797; doi:10.3390/foods11172643)
Supplement: Supplementary file 1 [file foods-11-02643-s001.zip]

Archive with 1 entries (1 files):
- foods-1865889-supplementary.pdf
